# Supplementary material for: Norfloxacin Derivative with Carbazole at C-7 FQB-1 Induces Cytotoxic, Antiproliferative, and Antitumor Effects in an Experimental Lung Carcinoma Model
Source: Pharmaceuticals (Basel). 2025 Apr 30;18(5):664. doi: 10.3390/ph18050664 (PMC12114400; doi:10.3390/ph18050664)
Supplement: Supplementary file 1 [file pharmaceuticals-18-00664-s001.zip]

Archive with 1 entries (1 files):
- pharmaceuticals-3558297-supplementary.pdf
